# Supplementary material for: Repurposing host-guest chemistry to sequester virulence and eradicate biofilms in multidrug resistant Pseudomonas aeruginosa and Acinetobacter baumannii
Source: Nat Commun. 2023 Apr 14;14:2141. doi: 10.1038/s41467-023-37749-6 (PMC10104825; doi:10.1038/s41467-023-37749-6)
Supplement: Supplementary file 4 — Supplementary Data 1 [file 41467_2023_37749_MOESM4_ESM.xlsx]

## Sheet: Sheet1
								Characteristics					Antibiogram
													Amikasin				Amox+kla				Azitromy				Aztreona				C390				Etrapene				Fosfomys				Gentamys				Imi-rele				Imipenem
	Internal ID	Strain	Species	Infection type	Resistance	Resistance genes	Pyocyanin	LasR Phenotype			Notes & comments		disc		MIC		disc		MIC		disc		MIC		disc		MIC		disc		MIC		disc		MIC		disc		MIC		disc		MIC		disc		MIC		disc
	1	IATSO1	Pseudomonas aeruginosa	patient isolate, unknown site
	2	IATSO2	Pseudomonas aeruginosa	patient isolate, unknown site
	3	IATSO3	Pseudomonas aeruginosa	patient isolate, unknown site
	4	IATSO4	Pseudomonas aeruginosa	patient isolate, unknown site
	5	IATSO5 (PA01)	Pseudomonas aeruginosa	patient isolate, unknown site
	6	IATSO6	Pseudomonas aeruginosa	patient isolate, unknown site
	7	IATSO7	Pseudomonas aeruginosa	patient isolate, unknown site
	8	IATSO08	Pseudomonas aeruginosa	patient isolate, unknown site
	9	IATSO09	Pseudomonas aeruginosa	patient isolate, unknown site
	10	IATSO10	Pseudomonas aeruginosa	patient isolate, unknown site
	11	IATSO11	Pseudomonas aeruginosa	patient isolate, unknown site
	12	IATSO12	Pseudomonas aeruginosa	patient isolate, unknown site
	13	IATSO13	Pseudomonas aeruginosa	patient isolate, unknown site
	14	IATSO14	Pseudomonas aeruginosa	patient isolate, unknown site
	15	IATSO15	Pseudomonas aeruginosa	patient isolate, unknown site
	16	IATSO16	Pseudomonas aeruginosa	patient isolate, unknown site
	17	IATSO17	Pseudomonas aeruginosa	patient isolate, unknown site
	18	IATSO18	Pseudomonas aeruginosa	patient isolate, unknown site
	19	IATSO19	Pseudomonas aeruginosa	patient isolate, unknown site
	20	IATSO20	Pseudomonas aeruginosa	CSF
	21	KK1	Pseudomonas aeruginosa	CF (acute)			0.02	+
	22	KK28	Pseudomonas aeruginosa	CF (Chronic)			0.02	+
	23	KK71	Pseudomonas aeruginosa	CF (Chronic)			0.01	+
	24	KK72	Pseudomonas aeruginosa	CF (Chronic)			0.01	+
	25	BT2	Pseudomonas aeruginosa	CF (acute)			0.20	-
	26	BT72	Pseudomonas aeruginosa	CF (Chronic)			0.01	+
	27	BT73	Pseudomonas aeruginosa	CF (Chronic)			0.03	-
	28	TR1	Pseudomonas aeruginosa	CF (acute)			0.23	+
	29	TR2	Pseudomonas aeruginosa	CF (acute)			0.36	-
	30	MF25	Pseudomonas aeruginosa	CF (Chronic)			0.25	-
	31	PA14	Pseudomonas aeruginosa	Wound burn infection			0.1	-
	32	SG1	Pseudomonas aeruginosa	CF (acute)			0.07	-
	33	RP73	Pseudomonas aeruginosa	CF (Chronic)				+
	34	MF51	Pseudomonas aeruginosa	CF (Chronic)			0.08	+
	35	MF24	Pseudomonas aeruginosa	CF (Chronic)			0.05	+
	36	TR66	Pseudomonas aeruginosa	CF (Chronic)			0.02	+
	37	CF2	Pseudomonas aeruginosa	CF
	38	CF3	Pseudomonas aeruginosa	CF
	39	CF4	Pseudomonas aeruginosa	CF
	40	Ec CF1	Pseudomonas aeruginosa	CF
	41	5550	Pseudomonas aeruginosa	patient isolate, blood											32	R
	42	5827	Pseudomonas aeruginosa	patient isolate, unknown site	MDR	NO CARBAPENEMASES									32	R											>256	R	6	R D													6	R
	43	5832	Pseudomonas aeruginosa	Lower leg wound	MDR										16	I											>256	R															6	R
	44	5834	Pseudomonas aeruginosa	patient isolate, unknown site	MDR										16	I													R	R D																			7
	45	6704	Pseudomonas aeruginosa	patient isolate, unknown site	MDR																						64	R															4	S					6
	46	6705	Pseudomonas aeruginosa	patient isolate, unknown site	MDR																						64	R	6	R D													4	S					6
	47	6706	Pseudomonas aeruginosa	patient isolate, unknown site	MDR																						64	R	6	R D													4	S					14
	48	6707	Pseudomonas aeruginosa	patient isolate, unknown site	MDR	IMP							25	S	8	I											48	R	6	R D
	49	6708	Pseudomonas aeruginosa	patient isolate, unknown site	MDR								28	S															6	R D
	50	6709	Pseudomonas aeruginosa	patient isolate, unknown site	MDR								28	S
	51	6710	Pseudomonas aeruginosa	patient isolate, unknown site	MDR								S	S															6	R D
	52	6711	Pseudomonas aeruginosa	blood	MDR						blood		25	S													16	I															1.5	S
	53	6712	Pseudomonas aeruginosa	patient isolate, unknown site	MDR								19	S
	54	6713	Pseudomonas aeruginosa	patient isolate, unknown site	MDR								S	S
	55	6714	Pseudomonas aeruginosa	patient isolate, unknown site	MDR										24	I																											6	R					10
	56	6715	Pseudomonas aeruginosa	patient isolate, unknown site	MDR								17	I	12	I
	57	6716	Pseudomonas aeruginosa	patient isolate, unknown site	MDR								8	R													>256	R	R	R D													>256	R
	58	6717	Pseudomonas aeruginosa	patient isolate, unknown site	MDR								7	R													32	R															24	R
	59	6718	Pseudomonas aeruginosa	patient isolate, unknown site	MDR																																												17
	60	6719	Pseudomonas aeruginosa	patient isolate, unknown site	MDR										16	I													R	R D																			9
	61	6720	Pseudomonas aeruginosa	patient isolate, unknown site	MDR								20	S															6	R D
	62	6721	Pseudomonas aeruginosa	patient isolate, unknown site	MDR
	63	6722	Pseudomonas aeruginosa	patient isolate, unknown site	MDR										12	I							12	R					6	R D													4	S					12
	64	6723	Pseudomonas aeruginosa	patient isolate, unknown site	MDR								20	S															6	R D
	65	5525	Pseudomonas aeruginosa	patient isolate, unknown site	MDR								6	R													4	I	6	R D													>256	R
	66	5538	Pseudomonas aeruginosa	patient isolate, unknown site	MDR								64	S													32	R
	67	5551	Pseudomonas aeruginosa	patient isolate, unknown site	MDR								16	I	24	I													6	R D
	68	5667	Pseudomonas aeruginosa	patient isolate, unknown site	MDR								21	S
	69	5668	Pseudomonas aeruginosa	patient isolate, unknown site	MDR								24	S															6	R D
	70	5670	Pseudomonas aeruginosa	patient isolate, unknown site	MDR	IMP																					24	R															>256	R					6
	71	5682	Pseudomonas aeruginosa	patient isolate, unknown site	MDR								19	S
	72	5844	Pseudomonas aeruginosa	patient isolate, unknown site	MDR								25	S
	73	5669	Pseudomonas aeruginosa	patient isolate, unknown site	MDR								13	R															6	R D													384	R
	74	2798	Pseudomonas aeruginosa	Sputum	MDR	AmrA, AmrB, APH(3'')-Iib, catB7, macB, mexA, mexB, mexC, mexD, mexE, mexF, mexH, mexI, mexK, mexN, mexP, mexQ, mexV, mexW, msbA, muxB, muxC, oprM, OXA-50, PDC-1	hkll																					I
	75	5539	Pseudomonas aeruginosa	Urine	MDR										8	I													6	R D																			6
	76	5842	Pseudomonas aeruginosa	Blood	MDR										16	I													6	R D													384	R
	77	5542	Acinetobacter baumannii	123559	MDR
	78	5568	Acinetobacter baumannii	117099	MDR											R				R																R
	79	5707	Acinetobacter baumannii	14TS00101: 6	MDR											R				R
[truncated: 27 more columns]
